# Supplementary material for: Phytoconstituents and Ergosterol Biosynthesis-Targeting Antimicrobial Activity of Nutmeg (Myristica fragans Houtt.) against Phytopathogens
Source: Molecules. 2024 Jan 18;29(2):471. doi: 10.3390/molecules29020471 (PMC10819938; doi:10.3390/molecules29020471)
Supplement: Supplementary file 1 [file molecules-29-00471-s001.zip]

Archive with 1 entries (1 files):
- molecules-2825206-supplementary.pdf
